# Supplementary material for: Relations Between the Printability Descriptors of Mortar and NMR Relaxometry Data
Source: Materials (Basel). 2025 Jun 27;18(13):3070. doi: 10.3390/ma18133070 (PMC12251319; doi:10.3390/ma18133070)
Supplement: Supplementary file 1 [file materials-18-03070-s001.zip]

Archive with 1 entries (1 files):
- materials-3674078-supplementary.pdf
